# Supplementary material for: Alcohol Consumption and Cancer Risk: Two Sample Mendelian Randomization
Source: Epidemiologia (Basel). 2024 Sep 17;5(3):618–26. doi: 10.3390/epidemiologia5030043 (PMC11417818; doi:10.3390/epidemiologia5030043)
Supplement: Supplementary file 1 [file epidemiologia-05-00043-s001.zip]

Archive with 2 entries (2 files):
- epidemiologia-2936613 - Table S1.xlsx
- epidemiologia-2936613 - Table S2.xlsx
